# Supplementary material for: FABP5 is a key player in metabolic modulation and NF-κB dependent inflammation driving pleural mesothelioma
Source: Commun Biol. 2025 Feb 27;8:324. doi: 10.1038/s42003-025-07754-0 (PMC11868402; doi:10.1038/s42003-025-07754-0)
Supplement: Supplementary file 2 — Supplemental Data 1 [file 42003_2025_7754_MOESM2_ESM.xlsx]

## Sheet: Figure 1
Figure 1A						Figure 1B				Figure 1C
ADP/ATP ratio	Exp1	Exp2	Exp3		NAD+/NADH ratio	Exp1	Exp2	Exp3		Mitochondrial activity	Exp1	Exp2	Exp3
	ADP/ATP ratio					NAD+/NADH ratio					Mitochondrial activity
HMC35	0.65245	0.626839	0.6341		HMC35	4.26	3.72584	4.8512		HMC35	11053	10968	9452
IST MES2	0.493426	0.433727	0.41547		IST MES2	3.24155	2.72527	2.34314		IST MES2	14652	13322	13543
MPP89	0.485272	0.414995	0.40374		MPP89	3.02	2.68627	2.22571		MPP89	15637	13271	14590
Figure 1F	DCFH-DA MFI
	Exp1	Exp2	Exp3				Ct value
HMC35	128573	139624	142521			Figure 1H	Exp1				Exp2				Exp3
IST MES2	187358	166070	179582				HMC35	ISTMES2	MPP89		HMC35	ISTMES2	MPP89		HMC35	ISTMES2	MPP89
MPP89	199342	211511	187582			XBP1s	28.757	28.714	28.214		27.887	27.914	28.211		27.653	27.852	28.352
						CCTalpha	27.551	25.221	24.841		28.11	24.613	24.204		28.225	24.835	24.94
						CHPT1	27.102	25.651	25.301		27.141	25.306	25.318		27.624	25.436	25.536
						CEPT1	26.814	26.519	24.822		26.867	25.099	24.767		26.912	24.703	25.18
						GAPDH	16.889	17.195	16.466		16.574	16.492	16.528		16.772	16.524	16.813
							deltaCt value	Gene-GAPDH
						XBP1s	11.868	11.519	11.768		11.313	11.422	11.683		10.881	11.328	11.539
						CCTalpha	10.662	8.026	8.395		11.536	8.121	7.676		11.453	8.311	8.127
						CHPT1	10.213	8.456	8.855		10.567	8.814	8.79		10.852	8.912	8.723
						CEPT1	9.925	9.324	8.376		10.293	8.607	8.239		10.14	8.179	8.367
						GAPDH	0	0	0		0	0	0		0	0	0
							HMC35	ISTMES2	MPP89		HMC35	ISTMES2	MPP89		HMC35	ISTMES2	MPP89
						XBP1s	0.000267532	0.00034075	0.000286734		0.00039305	0.000364448	0.000304135		0.000530265	0.000388984	0.000336058
						CCTalpha	0.000617189	0.00383648	0.00297066		0.000336758	0.00359199	0.00488983		0.0003567	0.00314876	0.00357708
						CHPT1	0.000842521	0.00284767	0.00215963		0.000659198	0.00222189	0.00225916		0.000541031	0.00207597	0.00236655
						CEPT1	0.00102867	0.00156026	0.00301004		0.000797073	0.00256469	0.00330989		0.000886249	0.00345045	0.00302888
						GAPDH	1	1	1		1	1	1		1	1	1

## Sheet: Figure 1E
Figure 1E	Lipid Droplet Number/Cell
HMC35	IST MES2	MPP89
N=223	N=168	N=235
4.709	16.72	55.243
0.807	12.311	31.014
3.512	15.059	59.211
3.254	15.34	20.85
1.543	10.869	19.28
3.908	39.992	52.265
2.611	15.75	22.028
4.769	13.75	16.261
5.473	15.206	0.883
7.779	19.337	24.954
0.354	19.505	23.527
4.531	45.362	25.84
0.978	9.955	28.353
0.276	12.398	3.587
7.95	15.971	21.957
7.487	15.177	34.214
4.047	6.85	2.633
4.544	15.257	1.112
4.775	15.119	29.308
2.149	15.099	39.166
4.499	13.77	24.359
1.269	12.085	19.51
6.208	17.579	17.292
4.429	13.48	23.163
1.353	19.756	3.838
0.169	15.156	26.559
4.842	22.011	37.95
1.216	10.426	29.026
6.154	9.278	2.564
4.443	18.047	20.316
5.828	13.051	22.35
0.916	13.276	40.965
4.589	15.493	31.059
2.206	19.697	32.311
3.394	42.196	44.902
3.428	15.264	23.588
12.42	14.677	20.746
4.461	16.749	22.096
4.435	17.007	36.383
1.318	15.526	6.597
4.501	8.125	27.315
4.516	9.484	64.19
2.398	14.635	24.815
0.979	17.04	1.307
6.53	9.38	22.399
5.007	15.184	25.192
3.207	14.924	7.171
6.255	6.968	29.112
0.098	15.156	14.457
5.151	12.967	2.965
4.683	11.646	35.445
5.493	17.163	9.174
4.964	16.778	29.308
5.495	12.192	67.48
0.181	19.466	4.733
4.264	18.009	35.984
4.727	17.199	12.49
5.006	9.633	29.636
4.998	17.123	30.771
3.818	10.973	29.535
2.562	18.393	29.232
5.268	14.137	30.226
4.256	3.914	32.42
6.11	17.671	13.147
4.978	14.151	9.542
5.775	13.594	61.993
5.071	14.865	8.89
4.953	16.859	27.364
0.739	17.862	23.433
4.935	14.058	17.046
5.271	16.092	42.716
2.85	4.687	35.589
5.209	18.017	9.023
5.811	15.105	28.917
3.674	13.154	31.696
4.305	14.512	68.766
6.804	16.546	29.249
4.386	3.44	16.239
5.315	14.009	13.688
6.782	14.186	25.238
4.891	0.768	30.271
4.657	7.645	88.942
4.373	12.631	36.343
6.213	16.202	25.95
5.456	14.858	29.789
4.58	0.573	14.879
4.69	14.458	25.086
3.128	0.768	43.976
4.531	15.899	15.286
2.142	13.133	28.236
5.6	17.043	64.531
6.605	18.88	26.901
4.518	1.176	28.721
4.716	19.108	19.749
5.013	16.868	31.825
5.327	15.264	30.905
5.281	12.885	25.633
5.007	10.782	31.143
4.93	16.785	28.08
5.426	8.702	32.786
3.123	0.267	8.567
4.677	5.571	18.484
4.296	12.938	19.011
5.779	15.452	27.586
5.253	14.151	40.707
4.611	9.12	32.85
4.065	2.341	30.098
4.038	9.959	28.022
4.657	16.979	24.753
4.788	9.333	20.58
5.25	17.686	29.996
5.134	19.158	9.553
4.234	15.312	14.876
6.246	15.814	23.985
4.504	12.955	16.711
4.134	11.337	25.765
5.181	2.765	20.512
3.635	11.715	21.296
5.291	19.363	36.276
4.55	20.268	35.534
3.552	17.102	28.341
7.811	7.699	18.646
4.535	14.484	21.432
3.42	11.365	33.863
6.367	1.212	37.543
5.705	15.258	22.15
3.242	13.936	26.904
4.949	7.634	28.3
3.564	9.855	30.567
3.11	16.513	22.381
6.541	15.57	17.931
3.74	19.154	15.886
6.829	14.099	10.199
6.003	12.824	23.961
3.2	15.088	24.35
5.64	18.574	11.84
4.245	14.398	28.328
4.15	16.007	12.029
5.385	18.367	13.32
4.018	14.834	28.117
5.217	15.505	25.454
6.069	22.991	23.2
4.081	18.919	26.916
4.948	4.979	25.259
4.896	15.298	42.609
4.715	12.426	28.29
6.603	15.216	29.342
2.361	14.821	23.759
3.334	10.986	32.38
3.105	10.662	17.655
5.138	19.963	37.527
2.975	18.895	19.621
4.327	17.005	28.006
4.453	22.334	27.72
3.665	18.14	19.141
5.08	16.104	9.394
4.309	13.588	25.998
4.367	15.201	18.747
3.701	16.148	30.475
6.163	13.874	24.501
4.986	17.601	39.2
5.868	18.234	36.092
8.774	15.495	31.831
5.044	13.303	14.375
4.161	2.612	31.689
6.096	35.337	42.859
4.73	0.402	27.597
4.994	1.595	25.773
4.392		25.749
8.742		29.65
4.302		36.506
3.745		17.523
2.403		36.845
4.903		24.831
3.135		15.254
3.824		34.625
3.423		21.741
5.007		12.617
5.491		24.318
7.816		12.684
4.713		31.377
4.004		25.809
4.582		37.409
5.725		30.075
4.676		34.703
2.13		23.645
3.612		34.736
5.333		27.764
4.19		16.935
5.147		30.611
5.373		39.743
3.616		19.113
4.998		25.34
3.347		19.511
5.35		20.836
7.539		17.502
3.619		12.868
5.599		15.426
4.794		32.286
3.184		19.529
4.716		22.246
5.258		22.535
7.339		23.969
5.187		28.151
5.204		18.948
5.439		31.689
5.036		30.533
4.293		27.872
3.873		25.775
3.926		29.275
5.289		25.389
3.576		28.702
5.116		28.896
5.769		21.259
3.518		21.806
5.214		27.074
5.379		14.681
5.512		18.407
6.281		38.527
5.069		31.854
6.471		22.6
9.855		24.979
4.544		25.064
		22.938
		30.315
		10.57
		22.833
		39.271
		29.693
		29.135
		33.916
		26.115
		15.275
		20.401
		22.581

## Sheet: Figure 2
Figure 2A										Figure 2B
NFkBluc assay										No TNF	Exp1				No TNF	Exp2				No TNF	Exp2
										NF-kB DNA binding activity	HMC35	IST-MES-2	MPP89		NF-kB DNA binding activity	HMC35	IST-MES-2	MPP89		NF-kB DNA binding activity	HMC35	IST-MES-2	MPP89
kBLUC										Absorbance 450					Absorbance 450					Absorbance 450
No TNF	Exp1	Exp2	Exp3	w TNF	Exp1	Exp2	Exp3			p65	0.286	0.487	0.402		p65	0.257	0.351	0.501		p65	0.281	0.442	0.533
HMC35	50325	48229	46875	HMC35	111554	119668	98142			p50	0.189	0.224	0.198		p50	0.142	0.205	0.225		p50	0.174	0.222	0.284
ISTMES2	217442	153702	188364	ISTMES2	557899	611246	588321			cRel	0.204	0.326	0.205		cRel	0.167	0.123	0.163		cRel	0.12	0.087	0.152
MPP89	193756	262831	248742	MPP89	683257	907034	890283			p52	0.335	0.241	0.227		p52	0.102	0.176	0.192		p52	0.117	0.166	0.184
										RelB	0.1555	0.294	0.224		RelB	0.171	0.311	0.479		RelB	0.214	0.322	0.527
pSV-Beta Gal
No TNF				w TNF	Exp1	Exp2	Exp3
HMC35	18304	12823	14266		17224	16304	13592
ISTMES2	19764	20556	23581		22353	24031	24303			con TNF	Exp1				con TNF	Exp2				con TNF	Exp2
MPP89	20457	21172	22473		26795	25883	22342			NF-kB DNA binding activity	HMC35	IST-MES-2	MPP89		NF-kB DNA binding activity	HMC35	IST-MES-2	MPP89		NF-kB DNA binding activity	HMC35	IST-MES-2	MPP89
										Absorbance 450					Absorbance 450					Absorbance 450
kBLUC/Beta Gal										p65	0.393	0.683	0.747		p65	0.512	0.943	0.976		p65	0.425	0.874	0.864
No TNF	Exp1	Exp2	Exp3	con TNF	Exp1	Exp2	Exp3			p50	0.304	0.403	0.496		p50	0.351	0.487	0.533		p50	0.358	0.513	0.436
HMC35	2.7494	3.76113	3.28578	HMC35	6.47666	7.33979	7.22057			cRel	0.254	0.273	0.377		cRel	0.282	0.417	0.42		cRel	0.301	0.352	0.471
ISTMES2	11.0019	7.47723	7.98796	ISTMES2	24.9586	25.4357	24.2078			p52	0.303	0.375	0.399		p52	0.343	0.409	0.415		p52	0.351	0.365	0.424
MPP89	9.47138	12.4141	11.0685	MPP89	25.4994	35.0436	39.848			RelB	0.366	0.558	0.689		RelB	0.39	0.565	0.672		RelB	0.413	0.586	0.703
Figure 2D
IKK activity
Absorbance 450 nm	Exp 1	Exp2	Exp3
No TNF
HMC35	0.267	0.19	0.147
IST MES2	0.3224	0.37	0.408
MPP89	0.421	0.482	0.386
w TNF
HMC35	0.583	0.448	0.511
IST MES2	0.866	0.995	0.694
MPP89	1.202	1.113	0.964

## Sheet: Figure 3
Figure 3A	Exp1				Exp2				Exp3					Figure 3B
	Ct values				Ct values				Ct values
	HMC35	ISTMES2	MPP89		HMC35	ISTMES2	MPP89		HMC35	ISTMES2	MPP89				FABP5 expression					GAPDH expression
Slc27a1	28.424	27.915	27.879		28.753	27.895	28.395		28.974	28.13	28.886				Ct Values					Ct Values
Slc27a4	27.865	28.344	28.991		28.455	28.794	29.103		29.566	30.672	30.101				No TNF	Exp1	Exp2	Exp3		Exp1	Exp2	Exp3
Slc27a5	27.067	26.857	26.347		27.264	27.43	27.003		26.594	26.847	26.989				HMC35	26.141	26.301	26.449		16.554	17.023	16.993
Fabp1	36.425	33.748	33.876		34.016	33.053	32.606		32.243	33.428	32.989				IST MES2	22.593	22.889	22.765		16.899	17.046	17.231
Fabp3	28.798	28.957	28.675		29.571	29.436	29.681		28.684	28.975	28.792				MPP89	21.846	21.53	21.511		16.772	17.21	17.187
Fabp4	32.683	32.959	33.201		29.627	30.331	29.804		30.777	30.717	30.465
Fabp5	25.169	22.0354	20.871		25.459	22.69	21.656		25.842	21.577	21.01				w TNF
CD36	21.258	21.674	21.052		21.135	21.397	21.662		21.074	21.492	21.439				HMC35	25.116	25.447	24.973		16.253	16.431	17.114
GAPDH	16.889	17.195	16.466		16.852	17.058	17.095		16.292	16.803	17.214				IST MES2	21.233	21.086	21.722		16.213	16.68	17.003
															MPP89	20.05	20.334	20.661		16.105	16.242	16.954
	DeltaCt genes-GAPDH				DeltaCt genes-GAPDH				DeltaCt genes-GAPDH
	HMC35	ISTMES2	MPP89		HMC35	ISTMES2	MPP89		HMC35	ISTMES2	MPP89			No TNF	Delta Ct	FABP5-GAPDH
Slc27a1	11.535	10.72	11.413		11.901	10.837	11.3		12.682	11.327	11.672				HMC35	9.587	9.278	9.456
Slc27a4	10.976	11.149	12.525		11.603	11.736	12.008		13.274	13.869	12.887				IST MES2	5.694	5.843	5.534
Slc27a5	10.178	9.662	9.881		10.412	10.372	9.908		10.302	10.044	9.775				MPP89	5.074	4.32	4.324
Fabp1	19.536	16.553	17.41		17.164	15.995	15.511		15.951	16.625	15.775
Fabp3	11.909	11.762	12.209		12.719	12.378	12.586		12.392	12.172	11.578			w TNF	Delta Ct	FABP5-GAPDH
Fabp4	15.794	15.764	16.735		12.775	13.273	12.709		14.485	13.914	13.251				HMC35	8.863	9.016	7.859
Fabp5	8.28	4.8404	4.405		8.607	5.63199	4.561		9.55	4.774	3.796				IST MES2	5.02	4.406	4.719
CD36	4.369	4.479	4.586		4.283	4.339	4.567		4.782	4.689	4.225				MPP89	3.945	4.092	3.707
GAPDH	0	0	0		0	0	0		0	0	0
	2^-DeltaCt				2^-DeltaCt				2^-DeltaCt					No TNF	Fold FABP5 vs GAPDH	FABP5-GAPDH
	HMC35	ISTMES2	MPP89		HMC35	ISTMES2	MPP89		HMC35	ISTMES2	MPP89			2^-delta Ct	HMC35	0.00130025	0.00161081	0.00142384
Slc27a1	0.000336992	0.000592869	0.000366728		0.000261482	0.000546686	0.000396608		0.000152173	0.000389254	0.000306463				IST MES2	0.0193168	0.0174213	0.0215824
Slc27a4	0.000496472	0.000440369	0.000169668		0.000321476	0.000293165	0.00024279		0.000100955	6.68367e-05	0.000132016				MPP89	0.0296875	0.0500669	0.0499282
Slc27a5	0.00086321	0.00123438	0.00106053		0.000733966	0.0007546	0.00104087		0.000792116	0.000947228	0.00114138
Fabp1	1.31546e-06	1.04004e-05	5.74206e-06		6.8096e-06	1.53117e-05	2.14153e-05		1.57859e-05	9.89409e-06	1.78341e-05			w TNF	Delta Ct	FABP5-GAPDH
Fabp3	0.000260036	0.000287929	0.000211215		0.00014832	0.000187867	0.000162643		0.000186053	0.000216702	0.000327096			2^-delta Ct	HMC35	0.00214769	0.00193158	0.0043073
Fabp4	1.76008e-05	1.79706e-05	9.16775e-06		0.000142673	0.000101025	0.000149351		4.36094e-05	6.47842e-05	0.000102577				IST MES2	0.0308198	0.0471696	0.0379699
Fabp5	0.00321715	0.0349055	0.0472023		0.00256469	0.0201651	0.0423645		0.00133402	0.0365496	0.071993				MPP89	0.0649287	0.0586388	0.0765741
CD36	0.0483949	0.0448422	0.0416367		0.0513675	0.0494118	0.0421887		0.0363475	0.0387677	0.0534747
GAPDH	1	1	1		1	1	1		1	1	1

## Sheet: Figure 3C
Figure 3C																													Exp1	Exp2	Exp1	Exp2		T Test
Exp 1		HMC35	MPP89		Exp 2		HMC35	MPP89				Exp 1		HMC35	MPP89		Exp 2		HMC35	MPP89		Exp1	HMC35	MPP89	Exp2	HMC35	MPP89		HMC35	HMC35	MPP89	MPP89		P value		LOG2(FC)
Symbol	Description	Ct Values	Ct Values				Ct Values	Ct Values				Symbol	Description	DeltaCt (genes-GAPDH)					DeltaCt (genes-GAPDH)				2^-DCt	2^-DCt		2^-DCt	2^-DCt		2^-DCt	2^-DCt	2^-DCt	2^-DCt
AGT	Angiotensinogen (serpin peptidase inhibitor, clade A, member 8)	36.5	38.2		AGT	Angiotensinogen (serpin peptidase inhibitor, clade A, member 8)	28	29.2		AGT		AGT	Angiotensinogen (serpin peptidase inhibitor, clade A, member 8)	15.6	17.6		AGT	Angiotensinogen (serpin peptidase inhibitor, clade A, member 8)	8.4	9.3			2.01341e-05	5.03352e-06		0.00296038	0.00158643		2.01341e-05	0.00296038	5.03352e-06	0.00158643		0.358879	AGT	-0.905209
AKT1	V-akt murine thymoma viral oncogene homolog 1	21.7	21.8		AKT1	V-akt murine thymoma viral oncogene homolog 1	21.2	21.9		AKT1		AKT1	V-akt murine thymoma viral oncogene homolog 1	0.8	1.2		AKT1	V-akt murine thymoma viral oncogene homolog 1	1.6	2			0.574349	0.435275		0.329877	0.25		0.574349	0.329877	0.435275	0.25		0.274709	AKT1	-0.4
ATF1	Activating transcription factor 1	25	25		ATF1	Activating transcription factor 1	25.5	25.4		ATF1		ATF1	Activating transcription factor 1	4.1	4.4		ATF1	Activating transcription factor 1	5.9	5.5			0.0583146	0.0473661		0.0167465	0.0220971		0.0583146	0.0167465	0.0473661	0.0220971		0.45945	ATF1	-0.111814
BCL10	B-cell CLL/lymphoma 10	24	23.9		BCL10	B-cell CLL/lymphoma 10	25.8	26.4		BCL10		BCL10	B-cell CLL/lymphoma 10	3.1	3.3		BCL10	B-cell CLL/lymphoma 10	6.2	6.5			0.116629	0.101532		0.0136024	0.0110485		0.116629	0.0136024	0.101532	0.0110485		0.454674	BCL10	-0.210126
BCL2A1	BCL2-related protein A1	27.7	25.7		BCL2A1	BCL2-related protein A1	34.2	32		BCL2A1		BCL2A1	BCL2-related protein A1	6.8	5.1		BCL2A1	BCL2-related protein A1	14.6	12.1			0.00897421	0.0291573		4.02682e-05	0.000227791		0.00897421	4.02682e-05	0.0291573	0.000227791		0.2852	BCL2A1	1.70477
BCL2L1	BCL2-like 1	27.1	26.2		BCL2L1	BCL2-like 1	27.3	27.5		BCL2L1		BCL2L1	BCL2-like 1	6.2	5.6		BCL2L1	BCL2-like 1	7.7	7.6			0.0136024	0.0206173		0.00480916	0.00515433		0.0136024	0.00480916	0.0206173	0.00515433		0.359599	BCL2L1	0.485176
BCL3	B-cell CLL/lymphoma 3	23	22.3		BCL3	B-cell CLL/lymphoma 3	23.9	25.8		BCL3		BCL3	B-cell CLL/lymphoma 3	2.1	1.7		BCL3	B-cell CLL/lymphoma 3	4.3	5.9			0.233258	0.307786		0.0507658	0.0167465		0.233258	0.0507658	0.307786	0.0167465		0.458453	BCL3	0.19235
BIRC2	Baculoviral IAP repeat containing 2	27.3	27.5		BIRC2	Baculoviral IAP repeat containing 2	27.9	27.7		BIRC2		BIRC2	Baculoviral IAP repeat containing 2	6.4	6.9		BIRC2	Baculoviral IAP repeat containing 2	8.3	7.8			0.0118415	0.00837323		0.00317286	0.0044871		0.0118415	0.00317286	0.00837323	0.0044871		0.420844	BIRC2	-0.223418
BIRC3	Baculoviral IAP repeat containing 3	28.1	25.5		BIRC3	Baculoviral IAP repeat containing 3	27.3	24.9		BIRC3		BIRC3	Baculoviral IAP repeat containing 3	7.2	4.9		BIRC3	Baculoviral IAP repeat containing 3	7.7	5			0.00680118	0.0334929		0.00480916	0.03125		0.00680118	0.00480916	0.0334929	0.03125		0.00158622	BIRC3	2.47931
CARD11	Caspase recruitment domain family, member 11	27.6	27.1		CARD11	Caspase recruitment domain family, member 11	28.2	29.1		CARD11		CARD11	Caspase recruitment domain family, member 11	6.7	6.5		CARD11	Caspase recruitment domain family, member 11	8.6	9.2			0.00961832	0.0110485		0.00257716	0.00170029		0.00961832	0.00257716	0.0110485	0.00170029		0.483293	CARD11	0.0640192
CASP1	Caspase 1, apoptosis-related cysteine peptidase (interleukin 1, beta, convertase)	27.3	23.8		CASP1	Caspase 1, apoptosis-related cysteine peptidase (interleukin 1, beta, convertase)	27.5	25.4		CASP1		CASP1	Caspase 1, apoptosis-related cysteine peptidase (interleukin 1, beta, convertase)	6.4	3.2		CASP1	Caspase 1, apoptosis-related cysteine peptidase (interleukin 1, beta, convertase)	7.9	5.5			0.0118415	0.108819		0.00418662	0.0220971		0.0118415	0.00418662	0.108819	0.0220971		0.158879	CASP1	3.02996
CASP8	Caspase 8	30.4	30.8		CASP8	Caspase 8, apoptosis-related cysteine peptidase	27.8	27.8		CASP8		CASP8	Caspase 8	9.5	10.2		CASP8	Caspase 8, apoptosis-related cysteine peptidase	8.2	7.9			0.00138107	0.000850147		0.00340059	0.00418662		0.00138107	0.00340059	0.000850147	0.00418662		0.476898	CASP8	0.0749862
CCL2	Chemokine (C-C motif) ligand 2	23.7	21.4		CCL2	Chemokine (C-C motif) ligand 2	22.9	20.9		CCL2		CCL2	Chemokine (C-C motif) ligand 2	2.8	0.8		CCL2	Chemokine (C-C motif) ligand 2	3.3	1			0.143587	0.574349		0.101532	0.5		0.143587	0.101532	0.574349	0.5		0.0052226	CCL2	2.13191
CCL5	Chemokine (C-C motif) ligand 5	26.2	25.3		CCL5	Chemokine (C-C motif) ligand 5	42.5	37.6		CCL5		CCL5	Chemokine (C-C motif) ligand 5	5.1	4.4		CCL5	Chemokine (C-C motif) ligand 5	22.9	17.7			0.0291573	0.0473661		1.27765e-07	4.69644e-06		0.0291573	1.27765e-07	0.0473661	4.69644e-06		0.387203	CCL5	0.700137
CD27	CD27 molecule	35.8	29.4		CD27	CD27 molecule	31.7	31.3		CD27		CD27	CD27 molecule	14.9	8.8		CD27	CD27 molecule	12.1	11.4			3.27079e-05	0.00224355		0.000227791	0.000370048		3.27079e-05	0.000227791	0.00224355	0.000370048		0.168981	CD27	3.32669
CD40	CD40 molecule, TNF receptor superfamily member 5	23.2	23.6		CD40	CD40 molecule, TNF receptor superfamily member 5	28.8	27.9		CD40		CD40	CD40 molecule, TNF receptor superfamily member 5	2.3	3		CD40	CD40 molecule, TNF receptor superfamily member 5	9.2	8			0.203063	0.125		0.00170029	0.00390625		0.203063	0.00170029	0.125	0.00390625		0.388722	CD40	-0.667636
CFLAR	CASP8 and FADD-like apoptosis regulator	21.9	22.2		CFLAR	CASP8 and FADD-like apoptosis regulator	21.6	22.2		CFLAR		CFLAR	CASP8 and FADD-like apoptosis regulator	1	1.6		CFLAR	CASP8 and FADD-like apoptosis regulator	2	2.3			0.5	0.329877		0.25	0.203063		0.5	0.25	0.329877	0.203063		0.259874	CFLAR	-0.492917
CHUK	Conserved helix-loop-helix ubiquitous kinase	31.3	30		CHUK	Conserved helix-loop-helix ubiquitous kinase	26.2	26.1		CHUK		CHUK	Conserved helix-loop-helix ubiquitous kinase	10.4	9.4		CHUK	Conserved helix-loop-helix ubiquitous kinase	6.6	6.2			0.000740096	0.00148019		0.0103087	0.0136024		0.000740096	0.0103087	0.00148019	0.0136024		0.409189	CHUK	0.448996
CSF1	Colony stimulating factor 1 (macrophage)	24.5	22.1		CSF1	Colony stimulating factor 1 (macrophage)	23.3	21.6		CSF1		CSF1	Colony stimulating factor 1 (macrophage)	3.6	1.5		CSF1	Colony stimulating factor 1 (macrophage)	3.7	1.7			0.0824692	0.353553		0.0769465	0.307786		0.0824692	0.0769465	0.353553	0.307786		0.00416514	CSF1	2.0526
CSF2	Colony stimulating factor 2 (granulocyte-macrophage)	22	22.1		CSF2	Colony stimulating factor 2 (granulocyte-macrophage)	36	30.4		CSF2		CSF2	Colony stimulating factor 2 (granulocyte-macrophage)	1.1	1.5		CSF2	Colony stimulating factor 2 (granulocyte-macrophage)	16.4	10.5			0.466516	0.353553		1.1564e-05	0.000690534		0.466516	1.1564e-05	0.353553	0.000690534		0.432748	CSF2	-0.397221
CSF3	Colony stimulating factor 3 (granulocyte)	26.4	26.1		CSF3	Colony stimulating factor 3 (granulocyte)	24.5	22.1		CSF3		CSF3	Colony stimulating factor 3 (granulocyte)	5.5	5.5		CSF3	Colony stimulating factor 3 (granulocyte)	4.9	2.2			0.0220971	0.0220971		0.0334929	0.217638		0.0220971	0.0334929	0.0220971	0.217638		0.223197	CSF3	2.10854
EGFR	Epidermal growth factor receptor	22.4	22.5		EGFR	Epidermal growth factor receptor	24.9	25.1		EGFR		EGFR	Epidermal growth factor receptor	1.5	1.9		EGFR	Epidermal growth factor receptor	5.3	5.2			0.353553	0.267943		0.0253829	0.0272047		0.353553	0.0253829	0.267943	0.0272047		0.427974	EGFR	-0.360516
EGR1	Early growth response 1	25.2	24.3		EGR1	Early growth response 1	22.8	23.4		EGR1		EGR1	Early growth response 1	4.3	3.7		EGR1	Early growth response 1	3.2	3.5			0.0507658	0.0769465		0.108819	0.0883883		0.0507658	0.108819	0.0769465	0.0883883		0.465722	EGR1	0.0510697
ELK1	ELK1, member of ETS oncogene family	36.4	33.9		ELK1	ELK1, member of ETS oncogene family	28.1	28.2		ELK1		ELK1	ELK1, member of ETS oncogene family	15.5	13.3		ELK1	ELK1, member of ETS oncogene family	8.5	8.3			2.15792e-05	9.91519e-05		0.00276214	0.00317286		2.15792e-05	0.00276214	9.91519e-05	0.00317286		0.458224	ELK1	0.233167
F2R	Coagulation factor II (thrombin) receptor	21.6	23.5		F2R	Coagulation factor II (thrombin) receptor	20.5	23.2		F2R		F2R	Coagulation factor II (thrombin) receptor	0.7	2.9		F2R	Coagulation factor II (thrombin) receptor	0.9	3.3			0.615572	0.133972		0.535887	0.101532		0.615572	0.535887	0.133972	0.101532		0.00435388	F2R	-2.28964
FADD	Fas (TNFRSF6)-associated via death domain	20.7	20		FADD	Fas (TNFRSF6)-associated via death domain	20.1	20.4		FADD		FADD	Fas (TNFRSF6)-associated via death domain	-0.2	-0.6		FADD	Fas (TNFRSF6)-associated via death domain	0.5	0.5			1.1487	1.51572		0.707107	0.707107		1.1487	0.707107	1.51572	0.707107		0.364435	FADD	0.260348
FASLG	Fas ligand (TNF superfamily, member 6)	21.2	22		FASLG	Fas ligand (TNF superfamily, member 6)	35.8	40.4		FASLG		FASLG	Fas ligand (TNF superfamily, member 6)	0.3	1.4		FASLG	Fas ligand (TNF superfamily, member 6)	16.2	20.5			0.812252	0.378929		1.32835e-05	6.7435e-07		0.812252	1.32835e-05	0.378929	6.7435e-07		0.338254	FASLG	-1.10002
FOS	FBJ murine osteosarcoma viral oncogene homolog	24.8	25.3		FOS	FBJ murine osteosarcoma viral oncogene homolog	25.4	25.8		FOS		FOS	FBJ murine osteosarcoma viral oncogene homolog	3.9	4.7		FOS	FBJ murine osteosarcoma viral oncogene homolog	5.8	5.9			0.0669858	0.0384733		0.0179484	0.0167465		0.0669858	0.0179484	0.0384733	0.0167465		0.317622	FOS	-0.621163
HMOX1	Heme oxygenase (decycling) 1	25.7	23.2		HMOX1	Heme oxygenase (decycling) 1	25.2	22.8		HMOX1		HMOX1	Heme oxygenase (decycling) 1	4.8	2.6		HMOX1	Heme oxygenase (decycling) 1	5.6	2.9			0.0358968	0.164938		0.0206173	0.133972		0.0358968	0.0206173	0.164938	0.133972		0.00984833	HMOX1	2.40303
ICAM1	Intercellular adhesion molecule 1	27.2	25		ICAM1	Intercellular adhesion molecule 1	26.5	24.4		ICAM1		ICAM1	Intercellular adhesion molecule 1	6.3	4.4		ICAM1	Intercellular adhesion molecule 1	6.9	4.5			0.0126914	0.0473661		0.00837323	0.0441942		0.0126914	0.00837323	0.0473661	0.0441942		0.00286359	ICAM1	2.1199
IFNA1	Interferon, alpha 1	33.4	31.8		IFNA1	Interferon, alpha 1	41.8	47.2		IFNA1		IFNA1	Interferon, alpha 1	12.5	11.2		IFNA1	Interferon, alpha 1	22.2	27.3			0.000172633	0.000425074		2.07555e-07	6.05175e-09		0.000172633	2.07555e-07	0.000425074	6.05175e-09		0.318801	IFNA1	1.29829
IFNG	Interferon, gamma	34.6	34		IFNG	Interferon, gamma	37.1	38		IFNG		IFNG	Interferon, gamma	13.7	13.4		IFNG	Interferon, gamma	17.5	18.1			7.51431e-05	9.2512e-05		5.3948e-06	3.55924e-06		7.51431e-05	5.3948e-06	9.2512e-05	3.55924e-06		0.451643	IFNG	0.254437
IKBKB	Inhibitor of kappa light polypeptide gene enhancer in B-cells, kinase beta	24.6	23.4		IKBKB	Inhibitor of kappa light polypeptide gene enhancer in B-cells, kinase beta	24.8	25.4		IKBKB		IKBKB	Inhibitor of kappa light polypeptide gene enhancer in B-cells, kinase beta	3.7	2.8		IKBKB	Inhibitor of kappa light polypeptide gene enhancer in B-cells, kinase beta	5.2	5.5			0.0769465	0.143587		0.0272047	0.0220971		0.0769465	0.0272047	0.143587	0.0220971		0.342697	IKBKB	0.669758
IKBKE	Inhibitor of kappa light polypeptide gene enhancer in B-cells, kinase epsilon	26.8	24.8		IKBKE	Inhibitor of kappa light polypeptide gene enhancer in B-cells, kinase epsilon	25.7	24.6		IKBKE		IKBKE	Inhibitor of kappa light polypeptide gene enhancer in B-cells, kinase epsilon	5.9	4.2		IKBKE	Inhibitor of kappa light polypeptide gene enhancer in B-cells, kinase epsilon	6.1	4.7			0.0167465	0.0544094		0.0145786	0.0384733		0.0167465	0.0145786	0.0544094	0.0384733		0.0309907	IKBKE	1.56809
IKBKG	Inhibitor of kappa light polypeptide gene enhancer in B-cells, kinase gamma	23.9	23.6		IKBKG	Inhibitor of kappa light polypeptide gene enhancer in B-cells, kinase gamma	27.1	27.2		IKBKG		IKBKG	Inhibitor of kappa light polypeptide gene enhancer in B-cells, kinase gamma	3	3		IKBKG	Inhibitor of kappa light polypeptide gene enhancer in B-cells, kinase gamma	7.5	7.3			0.125	0.125		0.00552427	0.00634572		0.125	0.00552427	0.125	0.00634572		0.498275	IKBKG	0.0090511
IL10	Interleukin 10	28.1	27.4		IL10	Interleukin 10	32.7	34		IL10		IL10	Interleukin 10	7.2	6.8		IL10	Interleukin 10	13.1	14.1			0.00680118	0.00897421		0.000113896	5.69478e-05		0.00680118	0.000113896	0.00897421	5.69478e-05		0.433475	IL10	0.385166
IL1A	Interleukin 1, alpha	29	26.1		IL1A	Interleukin 1, alpha	28.5	25.4		IL1A		IL1A	Interleukin 1, alpha	8.1	5.5		IL1A	Interleukin 1, alpha	8.9	5.5			0.00364466	0.0220971		0.00209331	0.0220971		0.00364466	0.00209331	0.0220971	0.0220971		0.000811708	IL1A	2.94524
IL1B	Interleukin 1, beta	27.3	23.7		IL1B	Interleukin 1, beta	26.2	23.1		IL1B		IL1B	Interleukin 1, beta	6.4	3.1		IL1B	Interleukin 1, beta	6.6	3.2			0.0118415	0.116629		0.0103087	0.108819		0.0118415	0.0103087	0.116629	0.108819		0.000764642	IL1B	3.3474
IL6	Interleukin 6	22.7	20		IL6	Interleukin 6	21.5	19.6		IL6		IL6	Interleukin 6	1.8	-0.6		IL1R1	Interleukin 1 receptor, type I	1.9	-0.3			0.287175	1.51572		0.267943	1.23114		0.287175	0.267943	1.51572	1.23114		0.00825829	IL6	2.30692
IL8	Interleukin 8	24.5	21.7		IL8	Interleukin 8	23.2	21.2		IL8		IL8	Interleukin 8	3.6	1.1		IL8	Interleukin 8	3.6	1.3			0.0824692	0.466516		0.0824692	0.406126		0.0824692	0.0824692	0.466516	0.406126		0.00360154	IL8	2.40346
IRAK1	Interleukin-1 receptor-associated kinase 1	28.2	18.7		IRAK1	Interleukin-1 receptor-associated kinase 1	26.2	27.9		IRAK1		IRAK1	Interleukin-1 receptor-associated kinase 1	7.3	-1.9		IRAK1	Interleukin-1 receptor-associated kinase 1	6.6	8			0.00634572	3.73213		0.0103087	0.00390625		0.00634572	0.0103087	3.73213	0.00390625		0.211782	IRAK1	7.80946
IRAK2	Interleukin-1 receptor-associated kinase 2	21.3	21.7		IRAK2	Interleukin-1 receptor-associated kinase 2	28.6	25.2		IRAK2		IRAK2	Interleukin-1 receptor-associated kinase 2	0.4	1.1		IRAK2	Interleukin-1 receptor-associated kinase 2	9	5.3			0.757858	0.466516		0.00195312	0.0253829		0.757858	0.00195312	0.466516	0.0253829		0.394223	IRAK2	-0.627278
IRF1	Interferon regulatory factor 1	29.1	25.3		IRF1	Interferon regulatory factor 1	27.7	24.9		IRF1		IRF1	Interferon regulatory factor 1	8.2	4.7		IRF1	Interferon regulatory factor 1	8.1	5			0.00340059	0.0384733		0.00364466	0.03125		0.00340059	0.00364466	0.0384733	0.03125		0.00651844	IRF1	3.30692
JUN	Jun proto-oncogene	22	22.6		JUN	Jun proto-oncogene	25.3	26.9		JUN		JUN	Jun proto-oncogene	1.1	2		JUN	Jun proto-oncogene	5.7	7			0.466516	0.25		0.0192366	0.0078125		0.466516	0.0192366	0.25	0.0078125		0.348961	JUN	-0.913901
LTA	Lymphotoxin alpha (TNF superfamily, member 1)	36.1	33.8		LTA	Lymphotoxin alpha (TNF superfamily, member 1)	36.5	36.6		LTA		LTA	Lymphotoxin alpha (TNF superfamily, member 1)	15.2	13.2		LTA	Lymphotoxin alpha (TNF superfamily, member 1)	16.9	16.7			2.65671e-05	0.000106268		8.17698e-06	9.39289e-06		2.65671e-05	8.17698e-06	0.000106268	9.39289e-06		0.249056	LTA	1.73507
LTBR	Lymphotoxin beta receptor (TNFR superfamily, member 3)	22.3	21.7		LTBR	Lymphotoxin beta receptor (TNFR superfamily, member 3)	26.8	28.4		LTBR		LTBR	Lymphotoxin beta receptor (TNFR superfamily, member 3)	1.4	1.1		LTBR	Lymphotoxin beta receptor (TNFR superfamily, member 3)	7.2	8.5			0.378929	0.466516		0.00680118	0.00276214		0.378929	0.00680118	0.466516	0.00276214		0.450565	LTBR	0.282852
MALT1	Mucosa associated lymphoid tissue lymphoma translocation gene 1	24.1	22.8		MALT1	Mucosa associated lymphoid tissue lymphoma translocation gene 1	26.1	26.7		MALT1		MALT1	Mucosa associated lymphoid tissue lymphoma translocation gene 1	3.2	2.2		MALT1	Mucosa associated lymphoid tissue lymphoma translocation gene 1	6.5	6.8			0.108819	0.217638		0.0110485	0.00897421		0.108819	0.0110485	0.217638	0.00897421		0.344359	MALT1	0.918784
MAP3K1	Mitogen-activated protein kinase kinase kinase 1	27	26.6		MAP3K1	Mitogen-activated protein kinase kinase kinase 1	38.1	43.6		MAP3K1		MAP3K1	Mitogen-activated protein kinase kinase kinase 1	6.1	6		MAP3K1	Mitogen-activated protein kinase kinase kinase 1	18.5	23.7			0.0145786	0.015625		2.6974e-06	7.33819e-08		0.0145786	2.6974e-06	0.015625	7.33819e-08		0.482741	MAP3K1	0.0997399
MYD88	Myeloid differentiation primary response gene (88)	24.4	23.2		MYD88	Myeloid differentiation primary response gene (88)	26.8	25.3		MYD88		MYD88	Myeloid differentiation primary response gene (88)	3.5	2.6		MYD88	Myeloid differentiation primary response gene (88)	7.2	5.4			0.0883883	0.164938		0.00680118	0.0236831		0.0883883	0.00680118	0.164938	0.0236831		0.312306	MYD88	0.98662
NFKB1	Nuclear factor of kappa light polypeptide gene enhancer in B-cells 1	41	35.7		NFKB1	Nuclear factor of kappa light polypeptide gene enhancer in B-cells 1	26.7	25		NFKB1		NFKB1	Nuclear factor of kappa light polypeptide gene enhancer in B-cells 1	20.1	15.1		NFKB1	Nuclear factor of kappa light polypeptide gene enhancer in B-cells 1	7.1	5.1			8.8981e-07	2.84739e-05		0.00728932	0.0291573		8.8981e-07	0.00728932	2.84739e-05	0.0291573		0.270856	NFKB1	2.00123
NFKB2	Nuclear factor of kappa light polypeptide gene enhancer in B-cells 2 (p49/p100)	25.2	22.8		NFKB2	Nuclear factor of kappa light polypeptide gene enhancer in B-cells 2 (p49/p100)	24.5	22.4		NFKB2		NFKB2	Nuclear factor of kappa light polypeptide gene enhancer in B-cells 2 (p49/p100)	4.3	2.2		NFKB2	Nuclear factor of kappa light polypeptide gene enhancer in B-cells 2 (p49/p100)	4.9	2.5			0.0507658	0.217638		0.0334929	0.176777		0.0507658	0.0334929	0.217638	0.176777		0.00992534	NFKB2	2.22681
NFKBIA	Nuclear factor of kappa light polypeptide gene enhancer in B-cells inhibitor, alpha	28.6	27.4		NFKBIA	Nuclear factor of kappa light polypeptide gene enhancer in B-cells inhibitor, alpha	24.4	22.3		NFKBIA		NFKBIA	Nuclear factor of kappa light polypeptide gene enhancer in B-cells inhibitor, alpha	7.7	6.8		NFKBIA	Nuclear factor of kappa light polypeptide gene enhancer in B-cells inhibitor, alpha	4.8	2.4			0.00480916	0.00897421		0.0358968	0.189465		0.00480916	0.0358968	0.00897421	0.189465		0.239937	NFKBIA	2.28538
NFKBIB	Nuclear factor of kappa light polypeptide gene enhancer in B-cells inhibitor, beta	23.4	20.8		NFKBIB	Nuclear factor of kappa light polypeptide gene enhancer in B-cells inhibitor, beta	43.3	39.8		NFKBIB		NFKBIB	Nuclear factor of kappa light polypeptide gene enhancer in B-cells inhibitor, beta	2.5	0.2		NFKBIB	Nuclear factor of kappa light polypeptide gene enhancer in B-cells inhibitor, beta	23.7	19.9			0.176777	0.870551		7.33819e-08	1.02212e-06		0.176777	7.33819e-08	0.870551	1.02212e-06		0.258285	NFKBIB	2.3
NFKBIE	Nuclear factor of kappa light polypeptide gene enhancer in B-cells inhibitor, epsilon	23.9	22.8		NFKBIE	Nuclear factor of kappa light polypeptide gene enhancer in B-cells inhibitor, epsilon	30.5	28.8		NFKBIE		NFKBIE	Nuclear factor of kappa light polypeptide gene enhancer in B-cells inhibitor, epsilon	3	2.2		NFKBIE	Nuclear factor of kappa light polypeptide gene enhancer in B-cells inhibitor, epsilon	10.9	8.9			0.125	0.217638		0.000523327	0.00209331		0.125	0.000523327	0.217638	0.00209331		0.370734	NFKBIE	0.807783
NOD1	Nucleotide-binding oligomerization domain containing 1	N/A	N/A		NOD1	Nucleotide-binding oligomerization domain containing 1	N/A	N/A		NOD1		NOD1	Nucleotide-binding oligomerization domain containing 1	N/A	N/A		NOD1	Nucleotide-binding oligomerization domain containing 1	N/A	N/A			N/A	N/A		N/A	N/A		N/A	N/A	N/A	N/A		#DIV/0!	NOD1	#DIV/0!
PSIP1	PC4 and SFRS1 interacting protein 1	N/A	N/A		PSIP1	PC4 and SFRS1 interacting protein 1	N/A	N/A		PSIP1		PSIP1	PC4 and SFRS1 interacting protein 1	N/A	N/A		PSIP1	PC4 and SFRS1 interacting protein 1	N/A	N/A			N/A	N/A		N/A	N/A		N/A	N/A	N/A	N/A		#DIV/0!	PSIP1	#DIV/0!
RAF1	V-raf-1 murine leukemia viral oncogene homolog 1	22.8	22.6		RAF1	V-raf-1 murine leukemia viral oncogene homolog 1	23.3	22.4		RAF1		RAF1	V-raf-1 murine leukemia viral oncogene homolog 1	1.9	2		RAF1	V-raf-1 murine leukemia viral oncogene homolog 1	3.7	2.5			0.267943	0.25		0.0769465	0.176777		0.267943	0.0769465	0.25	0.176777		0.363815	RAF1	0.307346
REL	V-rel reticuloendotheliosis viral oncogene homolog (avian)	N/A	N/A		REL	V-rel reticuloendotheliosis viral oncogene homolog (avian)	N/A	N/A		REL		REL	V-rel reticuloendotheliosis viral oncogene homolog (avian)	N/A	N/A		REL	V-rel reticuloendotheliosis viral oncogene homolog (avian)	N/A	N/A			N/A	N/A		N/A	N/A		N/A	N/A	N/A	N/A		#DIV/0!	REL	#DIV/0!
RELA	V-rel reticuloendotheliosis viral oncogene homolog A (avian)	24.4	23.7		RELA	V-rel reticuloendotheliosis viral oncogene homolog A (avian)	26.3	25.4		RELA		RELA	V-rel reticuloendotheliosis viral oncogene homolog A (avian)	3.5	3.1		RELA	V-rel reticuloendotheliosis viral oncogene homolog A (avian)	6.7	5.5			0.0883883	0.116629		0.00961832	0.0220971		0.0883883	0.00961832	0.116629	0.0220971		0.386079	RELA	0.501289
RELB	V-rel reticuloendotheliosis viral oncogene homolog B	21.1	20.4		RELB	V-rel reticuloendotheliosis viral oncogene homolog B	28.6	25.7		RELB		RELB	V-rel reticuloendotheliosis viral oncogene homolog B	0.2	-0.2		RELB	V-rel reticuloendotheliosis viral oncogene homolog B	9	5.8			0.870551	1.1487		0.00195312	0.0179484		0.870551	0.00195312	1.1487	0.0179484		0.427828	RELB	0.419135
RHOA	Ras homolog gene family, member A	26.4	25.7		RHOA	Ras homolog gene family, member A	24.1	23.8		RHOA		RHOA	Ras homolog gene family, member A	5.5	5.1		RHOA	Ras homolog gene family, member A	4.5	3.9			0.0220971	0.0291573		0.0441942	0.0669858		0.0220971	0.0441942	0.0291573	0.0669858		0.282967	RHOA	0.536365
RIPK1	Receptor (TNFRSF)-interacting serine-threonine kinase 1	24.1	20.8		RIPK1	Receptor (TNFRSF)-interacting serine-threonine kinase 1	29.9	29.2		RIPK1		RIPK1	Receptor (TNFRSF)-interacting serine-threonine kinase 1	3.2	0.2		RIPK1	Receptor (TNFRSF)-interacting serine-threonine kinase 1	10.3	9.3			0.108819	0.870551		0.000793215	0.00158643		0.108819	0.000793215	0.870551	0.00158643		0.237837	RIPK1	2.99215
STAT1	Signal transducer and activator of transcription 1, 91kDa	22.3	21.2		STAT1	Signal transducer and activator of transcription 1, 91kDa	24.6	23.6		STAT1		STAT1	Signal transducer and activator of transcription 1, 91kDa	1.4	0.6		STAT1	Signal transducer and activator of transcription 1, 91kDa	5	3.7			0.378929	0.659754		0.03125	0.0769465		0.378929	0.03125	0.659754	0.0769465		0.338955	STAT1	0.844824
TBK1	TANK-binding kinase 1	25.6	24.2		TBK1	TANK-binding kinase 1	27.8	26.7		TBK1		TBK1	TANK-binding kinase 1	4.7	3.6		TBK1	TANK-binding kinase 1	8.2	6.8			0.0384733	0.0824692		0.00340059	0.00897421		0.0384733	0.00340059	0.0824692	0.00897421		0.302324	TBK1	1.12683
TICAM1	Toll-like receptor adaptor molecule 1	26.3	26.2		TICAM1	Toll-like receptor adaptor molecule 1	26.4	26.4		TICAM1		TICAM1	Toll-like receptor adaptor molecule 1	5.4	5.6		TICAM1	Toll-like receptor adaptor molecule 1	6.8	6.5			0.0236831	0.0206173		0.00897421	0.0110485		0.0236831	0.00897421	0.0206173	0.0110485		0.48004	TICAM1	-0.0444765
TICAM2	Toll-like receptor adaptor molecule 2	32	32.8		TICAM2	Toll-like receptor adaptor molecule 2	32.2	34		TICAM2		TICAM2	Toll-like receptor adaptor molecule 2	11.1	12.2		TICAM2	Toll-like receptor adaptor molecule 2	12.6	14.1			0.000455583	0.000212537		0.000161073	5.69478e-05		0.000455583	0.000161073	0.000212537	5.69478e-05		0.203355	TICAM2	-1.19426
TIMP1	TIMP metallopeptidase inhibitor 1	31.1	27.9		TIMP1	TIMP metallopeptidase inhibitor 1	22	22.1		TIMP1		TIMP1	TIMP metallopeptidase inhibitor 1	10.2	7.3		TIMP1	TIMP metallopeptidase inhibitor 1	2.4	2.2			0.000850147	0.00634572		0.189465	0.217638		0.000850147	0.189465	0.00634572	0.217638		0.45812	TIMP1	0.235004
TLR1	Toll-like receptor 1	29.3	33.8		TLR1	Toll-like receptor 1	37.5	39.9		TLR1		TLR1	Toll-like receptor 1	8.4	13.2		TLR1	Toll-like receptor 1	17.9	20			0.00296038	0.000106268		4.08849e-06	9.53674e-07		0.00296038	4.08849e-06	0.000106268	9.53674e-07		0.218003	TLR1	-4.7891
TLR2	Toll-like receptor 2	26.8	25.8		TLR2	Toll-like receptor 2	32.9	30.7		TLR2		TLR2	Toll-like receptor 2	5.9	5.2		TLR2	Toll-like receptor 2	13.3	10.8			0.0167465	0.0272047		9.91519e-05	0.000560888		0.0167465	9.91519e-05	0.0272047	0.000560888		0.380663	TLR2	0.720925
TLR3	Toll-like receptor 3	N/A	N/A		TLR3	Toll-like receptor 3	N/A	N/A		TLR3		TLR3	Toll-like receptor 3	N/A	N/A		TLR3	Toll-like receptor 3	#VALUE!	#VALUE!			#VALUE!	#VALUE!		#VALUE!	#VALUE!		#VALUE!	#VALUE!	#VALUE!	#VALUE!		#VALUE!	TLR3	#VALUE!
TLR4	Toll-like receptor 4	36.5	34.7		TLR4	Toll-like receptor 4	27	28.1		TLR4		TLR4	Toll-like receptor 4	15.6	14.1		TLR4	Toll-like receptor 4	7.4	8.2			2.01341e-05	5.69478e-05		0.00592077	0.00340059		2.01341e-05	0.00592077	5.69478e-05	0.00340059		0.374675	TLR4	-0.780938
TLR6	Toll-like receptor 6	35.1	33.9		TLR6	Toll-like receptor 6	32.1	34.3		TLR6		TLR6	Toll-like receptor 6	14.2	13.3		TLR6	Toll-like receptor 6	12.5	14.4			5.31342e-05	9.91519e-05		0.000172633	4.6256e-05		5.31342e-05	0.000172633	9.91519e-05	4.6256e-05		0.300624	TLR6	-0.634733
TLR9	Toll-like receptor 9	32.7	31.3		TLR9	Toll-like receptor 9	36	34.9		TLR9		TLR9	Toll-like receptor 9	11.8	10.7		TLR9	Toll-like receptor 9	16.4	15			0.000280444	0.000601145		1.1564e-05	3.05176e-05		0.000280444	1.1564e-05	0.000601145	3.05176e-05		0.322089	TLR9	1.11315
TNF	Tumor necrosis factor	23	22.9		TNF	Tumor necrosis factor	37.1	34.5		TNF		TNF	Tumor necrosis factor	2.1	2.3		TNF	Tumor necrosis factor	17.5	14.6			0.233258	0.203063		5.3948e-06	4.02682e-05		0.233258	5.3948e-06	0.203063	4.02682e-05		0.465599	TNF	-0.199747
TNFAIP3	Tumor necrosis factor, alpha-induced protein 3	36.3	32.4		TNFAIP3	Tumor necrosis factor, alpha-induced protein 3	28.4	26.2		TNFAIP3		TNFAIP3	Tumor necrosis factor, alpha-induced protein 3	15.4	11.8		TNFAIP3	Tumor necrosis factor, alpha-induced protein 3	8.8	6.3			2.3128e-05	0.000280444		0.00224355	0.0126914		2.3128e-05	0.00224355	0.000280444	0.0126914		0.24263	TNFAIP3	2.51674
TNFRSF10A	Tumor necrosis factor receptor superfamily, member 10a	27.5	28.8		TNFRSF10A	Tumor necrosis factor receptor superfamily, member 10a	27.4	27.2		TNFRSF10A		TNFRSF10A	Tumor necrosis factor receptor superfamily, member 10a	6.6	8.2		TNFRSF10A	Tumor necrosis factor receptor superfamily, member 10a	7.8	7.3			0.0103087	0.00340059		0.0044871	0.00634572		0.0103087	0.0044871	0.00340059	0.00634572		0.259959	TNFRSF10A	-0.602256
TNFRSF10B	Tumor necrosis factor receptor superfamily, member 10b	28.1	28.8		TNFRSF10B	Tumor necrosis factor receptor superfamily, member 10b	26.9	27.4		TNFRSF10B		TNFRSF10B	Tumor necrosis factor receptor superfamily, member 10b	7.2	8.2		TNFRSF10B	Tumor necrosis factor receptor superfamily, member 10b	7.3	7.5			0.00680118	0.00340059		0.00634572	0.00552427		0.00680118	0.00634572	0.00340059	0.00552427		0.0956803	TNFRSF10B	-0.558821
TNFRSF1A	Tumor necrosis factor receptor superfamily, member 1A	22.8	22.4		TNFRSF1A	Tumor necrosis factor receptor superfamily, member 1A	25.1	24.8		TNFRSF1A		TNFRSF1A	Tumor necrosis factor receptor superfamily, member 1A	1.9	1.8		TNFRSF1A	Tumor necrosis factor receptor superfamily, member 1A	5.5	4.9			0.267943	0.287175		0.0220971	0.0334929		0.267943	0.0220971	0.287175	0.0334929		0.469405	TNFRSF1A	0.144824
TNFSF10	Tumor necrosis factor (ligand) superfamily, member 10	25.7	26.1		TNFSF10	Tumor necrosis factor (ligand) superfamily, member 10	32.6	32.7		TNFSF10		TNFSF10	Tumor necrosis factor (ligand) superfamily, member 10	4.8	5.5		TNFSF10	Tumor necrosis factor (ligand) superfamily, member 10	13	12.8			0.0358968	0.0220971		0.00012207	0.000140222		0.0358968	0.00012207	0.0220971	0.000140222		0.386927	TNFSF10	-0.695772
TNFSF14	Tumor necrosis factor (ligand) superfamily, member 14	31.1	30.8		TNFSF14	Tumor necrosis factor (ligand) superfamily, member 14	44	43.8		TNFSF14		TNFSF14	Tumor necrosis factor (ligand) superfamily, member 14	10.2	10.2		TNFSF14	Tumor necrosis factor (ligand) superfamily, member 14	24.4	23.9			0.000850147	0.000850147		4.51719e-08	6.38827e-08		0.000850147	4.51719e-08	0.000850147	6.38827e-08		0.499994	TNFSF14	3.17501e-05
TRADD	TNFRSF1A-associated via death domain	30.6	29.8		TRADD	TNFRSF1A-associated via death domain	28.3	28.8		TRADD		TRADD	TNFRSF1A-associated via death domain	9.7	9.2		TRADD	TNFRSF1A-associated via death domain	8.7	8.9			0.00120229	0.00170029		0.00240458	0.00209331		0.00120229	0.00240458	0.00170029	0.00209331		0.448088	TRADD	0.0728214
TRAF2	TNF receptor-associated factor 2	33.5	32		TRAF2	TNF receptor-associated factor 2	29.4	29.3		TRAF2		TRAF2	TNF receptor-associated factor 2	12.6	11.4		TRAF2	TNF receptor-associated factor 2	9.8	9.4			0.000161073	0.000370048		0.00112178	0.00148019		0.000161073	0.00112178	0.000370048	0.00148019		0.368193	TRAF2	0.528362
TRAF3	TNF receptor-associated factor 3	26.6	26.3		TRAF3	TNF receptor-associated factor 3	27	25.8		TRAF3		TRAF3	TNF receptor-associated factor 3	5.7	5.7		TRAF3	TNF receptor-associated factor 3	7.4	5.9			0.0192366	0.0192366		0.00592077	0.0167465		0.0192366	0.00592077	0.0192366	0.0167465		0.254018	TRAF3	0.516336
TRAF6	TNF receptor-associated factor 6	26.4	25.2		TRAF6	TNF receptor-associated factor 6	27.1	27.6		TRAF6		TRAF6	TNF receptor-associated factor 6	5.5	4.6		TRAF6	TNF receptor-associated factor 6	7.5	7.7			0.0220971	0.0412346		0.00552427	0.00480916		0.0220971	0.00552427	0.0412346	0.00480916		0.345235	TRAF6	0.737222
ACTB	Actin, beta	18.5	17.9		ACTB	Actin, beta	17.4	20.1		ACTB		ACTB	Actin, beta	-2.4	-2.7		ACTB	Actin, beta	-2.2	0.2			5.27803	6.49802		4.59479	0.870551		5.27803	4.59479	6.49802	0.870551
B2M	Beta-2-microglobulin	25.4	24.5		B2M	Beta-2-microglobulin	19.8	19.5		B2M		B2M	Beta-2-microglobulin	4.5	3.9		B2M	Beta-2-microglobulin	0.2	-0.4			0.0441942	0.0669858		0.870551	1.31951		0.0441942	0.870551	0.0669858	1.31951
GAPDH	Glyceraldehyde-3-phosphate dehydrogenase	20.9	20.6		GAPDH	Glyceraldehyde-3-phosphate dehydrogenase	19.6	19.9		GAPDH		GAPDH	Glyceraldehyde-3-phosphate dehydrogenase	0	0		GAPDH	Glyceraldehyde-3-phosphate dehydrogenase	0	0			1	1		1	1		1	1	1	1
HPRT1	Hypoxanthine phosphoribosyltransferase 1	20.3	19.9		HPRT1	Hypoxanthine phosphoribosyltransferase 1	28	27.9		HPRT1		HPRT1	Hypoxanthine phosphoribosyltransferase 1	-0.6	-0.7		HPRT1	Hypoxanthine phosphoribosyltransferase 1	8.4	8			1.51572	1.6245		0.00296038	0.00390625		1.51572	0.00296038	1.6245	0.00390625
RPLP0	Ribosomal protein, large, P0	15.8	17.7		RPLP0	Ribosomal protein, large, P0	19.8	20.3		RPLP0		RPLP0	Ribosomal protein, large, P0	-5.1	-2.9		RPLP0	Ribosomal protein, large, P0	0.2	0.4			34.2968	7.46426		0.870551	0.757858		34.2968	0.870551	7.46426	0.757858

## Sheet: Figure 4
Figure 4A									Figure 4C
	Exp1		Exp2		Exp3
	FABP5	GAPDH	FABP5	GAPDH	FABP5	GAPDH			Profliferation rate	Exp1				Exp2				Exp3
HMC35	25.147	16.242	25.042	16.594	25.335	16.692				T0	T24	T48	T72	T0	T24	T48	T72	T0	T24	T48	T72
HMC35 siFABP5	25.045	16.544	25.344	16.77	25.624	17.254			HMC35 siFABP5	1000	1180	1850	2460	1000	1150	2750	3450	1000	1530	2370	3810
IST MES2	21.687	16.832	21.275	16.385	22.183	16.433			HMC35 siFABP5	1000	1070	1770	2380	1000	1180	1950	2720	1000	1600	2630	3560
ISTMES2 siFABP5	24.772	16.974	24.428	16.227	25.874	16.381			IST MES2	1000	2130	3670	6100	1000	1880	3460	5920	1000	1470	2480	4870
MPP89	20.275	16.241	22.223	17.13	20.298	16.574			ISTMES2 siFABP5	1000	1140	1670	2350	1000	1270	1850	2700	1000	1530	2350	3580
MPP89 siFABP5	23.576	15.998	23.545	16.395	24.551	16.646			MPP89	1000	1810	3270	6350	1000	1570	2480	5250	1000	2250	3660	6690
									MPP89 siFABP5	1000	1160	1750	2430	1000	1480	2220	3120	1000	1670	2440	3430
Delta Ct FABP5-GAPDH	Exp1	Exp2	Exp3
HMC35	8.905	8.448	8.643
HMC35 siFABP5	8.501	8.574	8.37
IST MES2	4.855	4.89	5.75
ISTMES2 siFABP5	7.798	8.201	9.493
MPP89	4.034	5.093	3.724
MPP89 siFABP5	7.578	7.15	7.905
2^-DeltaCt	Exp1	Exp2	Exp3
HMC35	0.00208607	0.00286351	0.00250148
HMC35 siFABP5	0.00276022	0.00262403	0.00302259
IST MES2	0.0345541	0.0337259	0.0185814
ISTMES2 siFABP5	0.00449333	0.00339823	0.00138779
MPP89	0.0610443	0.0292991	0.0756771
MPP89 siFABP5	0.00523353	0.00704102	0.00417213
							Figure 4E					Figure 4F
Figure 4D
							Mithochondrial activity					ADP/ATP ratio
	Exp1	Exp 2	Exp3					Exp1	Exp 2	Exp3			Exp1	Exp 2	Exp3
HMC35 siFABP5	5.8	6.9	4.7				HMC35 siFABP5	11425	7234	8381		HMC35 siFABP5	0.584	0.841	0.724
HMC35 siFABP5	5.1	7.9	4.8				HMC35 siFABP5	12547	8886	7781		HMC35 siFABP5	0.793	0.836	0.567
IST MES2	4.3	3.7	6.4				IST MES2	19435	11693	14330		IST MES2	0.449	0.412	0.574
ISTMES2 siFABP5	19.9	9.1	8.6				ISTMES2 siFABP5	7024	8722	10505		ISTMES2 siFABP5	0.787	0.813	0.689
MPP89	4.2	3.7	6.1				MPP89	16497	14133	14228		MPP89	0.418	0.403	0.501
MPP89 siFABP5	15.4	17.5	6.7				MPP89 siFABP5	7606	10607	9358		MPP89 siFABP5	0.812	0.761	0.604
												Figure 4I
Figure 4G						Figure 4H							Exp1				Exp2				Exp3
													CCTalpha	CHPT1	CEPT1	GAPDH	CCTalpha	CHPT1	CEPT1	GAPDH	CCTalpha	CHPT1	CEPT1	GAPDH
NADH/NAD ratio						Bodipy Lipid Droplet						HRC35 siCtrl	26.731	26.013	27.107	16.332	26.551	24.604	26.013	15.335	26.217	26.463	26.608	16.191
	Exp1	Exp 2	Exp3				Exp1	Exp 2	Exp3			HRC35 siFABP5	26.87	26.059	27.033	15.774	26.652	24.965	25.374	15.88	26.279	24.636	27.302	15.187
HMC35 siFABP5	3.68	4.09	4.62			HMC35 siFABP5	29873	28914	39838			IST MES2 siCtrl	23.561	24.488	25.155	15.869	23.378	24.652	23.824	15.579	24.936	24.745	24.277	16.273
HMC35 siFABP5	4.36	3.68	4.86			HMC35 siFABP5	43511	36824	32996			IST MES2 siFABP5	26.975	26.811	27.247	16.38	26.565	25.331	24.906	15.649	27.113	26.178	27.009	16.898
IST MES2	2.73	2.45	3.77			IST MES2	73250	46277	56991			MPP89 siCtrl	24.495	25.158	25.517	16.696	24.006	24.252	23.126	15.57	24.219	24.903	25.655	16.7
ISTMES2 siFABP5	4.24	4.84	3.49			ISTMES2 siFABP5	29242	46663	38571			MPP89 siFABP5	27.517	27.197	26.444	15.778	27.524	26.643	27.735	16.578	27.664	28.672	27.034	15.836
MPP89	2.64	2.78	3.24			MPP89	74008	61724	50530
MPP89 siFABP5	4.22	3.27	4.96			MPP89 siFABP5	24915	36406	28243				Exp1			Exp2			Exp3
													CCTa-GAPDH	CHPT1-GAPDH	CEPT1-GAPDH	CCTa-GAPDH	CHPT1-GAPDH	CEPT1-GAPDH	CCTalpha	CHPT1	CEPT1
												HRC35 siCtrl	10.399	9.681	10.775	11.216	9.269	10.678	10.026	10.272	10.417
												HRC35 siFABP5	11.096	10.285	11.259	10.772	9.085	9.494	11.092	9.449	12.115
												IST MES2 siCtrl	7.692	8.619	9.286	7.799	9.073	8.245	8.663	8.472	8.004
												IST MES2 siFABP5	10.595	10.431	10.867	10.916	9.682	9.257	10.215	9.28	10.111
												MPP89 siCtrl	7.799	8.462	8.821	8.436	8.682	7.556	7.519	8.203	8.955
												MPP89 siFABP5	11.739	11.419	10.666	10.946	10.065	11.157	11.828	12.836	11.198
													Exp1			Exp2			Exp3
													CCTa Dct	CHPT1 Dct	CEPT1 Dct	CCTa Dct	CHPT1 Dct	CEPT1 Dct	CCTa Dct	CHPT1 Dct	CEPT1 Dct
												HRC35 siCtrl	0.000740609	0.00121823	0.000570692	0.000420385	0.00162089	0.000610382	0.000959121	0.00080876	0.000731426
												HRC35 siFABP5	0.000456847	0.000801505	0.000408041	0.00057188	0.00184138	0.00138682	0.000458116	0.00143076	0.000225435
												IST MES2 siCtrl	0.0048359	0.00254345	0.0016019	0.00449021	0.00185676	0.00329616	0.00246705	0.00281627	0.00389543
												IST MES2 siFABP5	0.000646528	0.000724363	0.000535435	0.000517555	0.00121738	0.00163443	0.000841354	0.00160858	0.000904244
												MPP89 siCtrl	0.00449021	0.00283586	0.00221113	0.00288743	0.00243477	0.00531395	0.005452	0.00339352	0.00201501
												MPP89 siFABP5	0.000292556	0.000365206	0.00061548	0.000506904	0.00093354	0.000437934	0.000275054	0.000136766	0.000425663

## Sheet: Figure 5
Figure 5A					Figure 5B								Figure 5C
	kBLUC				Exp1	p65	p50	cRel	p52	RelB			IKK activity
	Exp1	Exp2	Exp3		HMC35 siCtrl	0.117	0.131	0.074	0.072	0.328			Absorbance 450 nm	Exp 1	Exp2	Exp3
HMC35 siCtrl	36293	32753	58222		HMC35 siFABP5	0.125	0.287	0.214	0.145	0.289
HMC35 siFABP5	22706	27733	32004		IST MES2 siCtrl	0.454	0.465	0.192	0.263	0.415			HMC35 siCtrl	0.177	0.162	0.11
IST MES2 siCtrl	295334	275042	158260		IST MES2 siFABP5	0.239	0.337	0.096	0.278	0.306			HMC35 siFABP5	0.218	0.112	0.087
IST MES2 siFABP5	62403	41595	75546		MPP89 siCtrl	0.397	0.424	0.297	0.261	0.403			IST MES2 siCtrl	0.461	0.356	0.174
MPP89 siCtrl	301736	140722	390998		MPP89 siFABP5	0.139	0.325	0.315	0.156	0.348			IST MES2 siFABP5	0.159	0.118	0.086
MPP89 siFABP5	102915	84811	46841										MPP89 siCtrl	0.363	0.394	0.359
					Exp2	p65	p50	cRel	p52	RelB			MPP89 siFABP5	0.317	0.074	0.095
					HMC35 siCtrl	0.304	0.183	0.291	0.234	0.196
	BetaGal				HMC35 siFABP5	0.291	0.135	0.109	0.153	0.104
	Exp1	Exp2	Exp3		IST MES2 siCtrl	0.693	0.275	0.364	0.12	0.306
HMRC35 siCtrl	15238	18336	16501		IST MES2 siFABP5	0.108	0.148	0.199	0.133	0.155
HMC35 siFABP5	13284	15702	12227		MPP89 siCtrl	0.599	0.371	0.244	0.173	0.416
IST MES2 siCtrl	24294	26770	24742		MPP89 siFABP5	0.197	0.138	0.145	0.135	0.106
IST MES2 siFABP5	20341	22683	18875
MPP89 siCtrl	23745	20914	24623		Exp3	p65	p50	cRel	p52	RelB
MPP89 siFABP5	19984	25714	22834		HMC35 siCtrl	0.278	0.348	0.105	0.106	0.32
					HMC35 siFABP5	0.371	0.331	0.074	0.262	0.123
kBLUC/Bgal	Exp1	Exp2	Exp3		IST MES2 siCtrl	0.494	0.352	0.095	0.119	0.268
HMRC35 siCtrl	2.38174	1.78627	3.52839		IST MES2 siFABP5	0.315	0.339	0.303	0.162	0.159
HMC35 siFABP5	1.70927	1.76621	2.61749		MPP89 siCtrl	0.813	0.258	0.136	0.098	0.272
IST MES2 siCtrl	12.1567	10.2743	6.39641		MPP89 siFABP5	0.306	0.205	0.108	0.287	0.202
IST MES2 siFABP5	3.06784	1.83375	4.00244
MPP89 siCtrl	12.7073	6.7286	15.8794
MPP89 siFABP5	5.14987	3.29824	2.05137
																		Figure 5F
																			Input Exp1					Input Exp2					Input Exp3
																			CCTalpha	CHPT1	CEPT1	ACTB		CCTalpha	CHPT1	CEPT1	ACTB		CCTalpha	CHPT1	CEPT1	ACTB
																		HMC35	21.499	22.873	21.086	22.247		22.136	22.509	18.296	23.889		21.586	22.115	19.839	23.081
																		HMC35 siFABP5	21.388	22.788	20.517	22.695		22.873	21.338	19.839	22.382		22.382	21.907	21.739	22.667
																		IST MES2	20.517	22.115	19.957	23.367		22.788	22.088	19.043	22.789		22.789	22.666	19.043	22.115
																		ISTMES2 siFABP5	22.277	21.907	19.839	23.249		21.317	20.842	17.91	21.634		22.134	21.086	20.141	22.254
																		MPP89	20.315	22.113	19.043	22.82		22.814	21.993	19.891	22.134		20.155	22.851	20.741	22.324
																		MPP89 siFABP5	21.881	22.666	20.741	22.136		22.586	22.657	20.779	23.213		20.213	22.562	21.121	21.853
																			ChIP p65 Exp1					ChIP p65 Exp2					ChIP p65 Exp3
Figure 5D																			CCTalpha	CHPT1	CEPT1	ACTB		CCTalpha	CHPT1	CEPT1	ACTB		CCTalpha	CHPT1	CEPT1	ACTB
	Exp1					Exp2					Exp3							HMC35	27.701	27.736	26.497	31.732		27.544	28.35	23.607	31.563		27.658	28.048	26.355	31.558
	IL1b	IL6	CCL2	IL8	GAPDH	IL1b	IL6	CCL2	IL8	GAPDH	IL1b	IL6	CCL2	IL8	GAPDH			HMC35 siFABP5	27.795	28.599	26.121	29.933		28.963	27.853	25.63	30.635		28.155	27.275	27.557	31.66
HMC35	25.476	21.631	23.603	24.214	16.242	24.793	22.834	22.997	23.776	15.335	25.663	23.002	23.552	24.624	16.191			IST MES2	24.895	26.302	24.319	30.556		26.795	26.937	23.101	31.856		27.037	26.801	23.584	30.995
HMC35 siFABP5	26.002	22.946	24.708	24.177	16.544	24.992	22.981	23.156	23.618	15.88	26.106	23.063	22.889	24.253	15.187			ISTMES2 siFABP5	28.78	27.213	25.646	31.514		26.978	26.746	24.325	29.69		28.231	27.328	25.532	31.135
IST MES2	23.416	19.474	22.305	22.868	16.832	22.388	20.179	21.102	22.803	15.579	23.466	20.085	22.167	23.324	16.273			MPP89	24.981	26.404	24.111	31.632		26.984	26.162	24.019	31.289		24.044	27.165	24.69	31.087
ISTMES2 siFABP5	26.16	21.229	24.761	26.292	16.974	24.089	21.806	22.343	24.175	15.649	25.298	23.104	24.732	24.82	16.898			MPP89 siFABP5	27.905	27.878	26.904	30.895		28.311	29.882	26.256	31.639		26.463	28.346	26.884	29.981
MPP89	21.651	18.747	21.328	22.068	16.241	21.733	19.676	20.482	21.371	15.57	22.727	19.967	21.135	22.303	16.7
MPP89 siFABP5	24.422	19.667	22.371	23.708	15.998	24.147	22.945	23.229	23.478	16.578	23.338	22.099	23.387	22.891	15.836
																			Delta Ct ChIP p65 - Input Exp 1					Delta Ct ChIP p65 - Input Exp 2					Delta Ct ChIP p65 - Input Exp 3
Exp1	DeltaCt				Exp2	DeltaCt				Exp3	DeltaCt								CCTalpha	CHPT1	CEPT1	ACTB		CCTalpha	CHPT1	CEPT1	ACTB		CCTalpha	CHPT1	CEPT1	ACTB
	IL1b	IL6	CCL2	IL8		IL1b	IL6	CCL2	IL8		IL1b	IL6	CCL2	IL8				HMC35	6.202	4.863	5.411	9.485		5.408	5.841	5.311	7.674		6.072	5.933	6.516	8.477
HMC35	9.234	5.389	7.361	7.972		9.458	7.499	7.662	8.441		9.472	6.811	7.361	8.433				HMC35 siFABP5	6.407	5.811	5.604	7.238		6.09	6.515	5.791	8.253		5.773	5.368	5.818	8.993
HMC35 siFABP5	9.458	6.402	8.164	7.633		9.112	7.101	7.276	7.738		10.919	7.876	7.702	9.066				IST MES2	4.378	4.187	4.362	7.189		4.007	4.849	4.058	9.067		4.248	4.135	4.541	8.88
IST MES2	6.584	2.642	5.473	6.036		6.809	4.6	5.523	7.224		7.193	3.812	5.894	7.051				ISTMES2 siFABP5	6.503	5.306	5.807	8.265		5.661	5.904	6.415	8.056		6.097	6.242	5.391	8.881
ISTMES2 siFABP5	9.186	4.255	7.787	9.318		8.44	6.157	6.694	8.526		8.4	6.206	7.834	7.922				MPP89	4.666	4.291	5.068	8.812		4.17	4.169	4.128	9.155		3.889	4.314	3.949	8.763
MPP89	5.41	2.506	5.087	5.827		6.163	4.106	4.912	5.801		6.027	3.267	4.435	5.603				MPP89 siFABP5	6.024	5.212	6.163	8.759		5.725	7.225	5.477	8.426		6.25	5.784	5.763	8.128
MPP89 siFABP5	8.424	3.669	6.373	7.71		7.569	6.367	6.651	6.9		7.502	6.263	7.551	7.055
Exp1	2^DCt				Exp2	2^DCt				Exp3	2^DCt								(2^-Delta Ct ChIP p65 - Input)*100 Exp 1					(2^-Delta Ct ChIP p65 - Input)*100 Exp 2					2^-Delta Ct ChIP p65 - Input Exp 3
	IL1b	IL6	CCL2	IL8		IL1b	IL6	CCL2	IL8		IL1b	IL6	CCL2	IL8					CCTalpha	CHPT1	CEPT1	ACTB		CCTalpha	CHPT1	CEPT1	ACTB		CCTalpha	CHPT1	CEPT1
HMC35	0.00166069	0.0238643	0.00608301	0.0039828		0.00142186	0.0055281	0.00493751	0.00287744		0.00140813	0.00890604	0.00608301	0.00289344				HMC35	1.35835	3.4363	2.35032	0.13955		2.35521	1.74455	2.51901	0.489661		1.48643	1.63678	1.09267	0.280652
HMC35 siFABP5	0.00142186	0.0118251	0.00348651	0.00503777		0.00180724	0.00728427	0.00645217	0.00468414		0.00051648	0.00425684	0.0048025	0.00186579				HMC35 siFABP5	1.17842	1.78121	2.05602	0.662437		1.468	1.09343	1.80607	0.327793		1.82875	2.42142	1.77259	0.196262
IST MES2	0.0104236	0.160206	0.0225145	0.0152399		0.0089184	0.0412346	0.0217476	0.00668897		0.00683426	0.071199	0.0168163	0.00754115				IST MES2	4.8094	5.49019	4.86303	0.685323		6.21975	3.46981	6.00372	0.186449		5.26289	5.69169	4.29559	0.212253
ISTMES2 siFABP5	0.00171687	0.0523742	0.00452772	0.00156676		0.00287943	0.0140139	0.0096584	0.0027128		0.00296038	0.0135459	0.00438259	0.00412326				ISTMES2 siFABP5	1.10256	2.52775	1.78615	0.325078		1.97637	1.67001	1.17191	0.375753		1.4609	1.32121	2.38313	0.212106
MPP89	0.0235195	0.176043	0.0294212	0.0176156		0.0139557	0.0580725	0.0332155	0.017936		0.0153353	0.103881	0.0462309	0.0205745				MPP89	3.93907	5.10835	2.98112	0.222497		5.55527	5.55912	5.71937	0.175416		6.74985	5.02755	6.47489	0.230183
MPP89 siFABP5	0.00291154	0.0786178	0.0120652	0.00477594		0.00526628	0.0121155	0.00995061	0.00837323		0.00551662	0.0130211	0.0053324	0.00752027				MPP89 siFABP5	1.53672	2.69794	1.39557	0.230823		1.89062	0.668434	2.24522	0.290751		1.3139	1.81486	1.84147	0.357461
Exp1	Fold				Exp2	Fold				Exp3	Fold
	IL1b	IL6	CCL2	IL8		IL1b	IL6	CCL2	IL8		IL1b	IL6	CCL2	IL8
HMC35	1	1	1	1		1	1	1	1		1	1	1	1
HMC35 siFABP5	0.856189	0.495522	0.573157	1.26482		1.27091	1.3177	1.30664	1.62789		0.366818	0.477975	0.789495	0.644932
IST MES2	6.27668	6.71329	3.70122	3.82624		6.27173	7.45923	4.40413	2.32463		4.85387	7.99449	2.76447	2.60669
ISTMES2 siFABP5	1.03383	2.19469	0.744323	0.393362		2.02492	2.53507	1.95593	0.942784		2.10255	1.52099	0.720466	1.42525
MPP89	14.1625	7.37693	4.83663	4.4227		9.81415	10.5052	6.72651	6.23332		10.8915	11.6641	7.60001	7.11182
MPP89 siFABP5	1.75321	3.29441	1.98344	1.19908		3.70343	2.19166	2.01511	2.90996		3.91805	1.46206	0.876606	2.59947

## Sheet: Supplementary Figure 3C
HMC35 siCtrl	HMC35 siFABP5	IST MES2 siCtrl	IST MES 2 siFABP5	MPP89 siCtrl	MPP89 siFABP5
N=65	N=49	N=214	N=118	N=235	N= 94
4.17	6.196	18.757	8.956	18.263	8.138
5.374	1.798	17.827	3.642	17.424	7.695
5.141	5.349	16.637	7.639	15.424	7.07
4.536	6.156	18.055	8.264	18.002	6.323
5.094	5.333	3.834	13.315	16.841	4.06
4.29	6.417	16.701	9.639	14.276	1.058
3.942	3.16	19.862	8	21.457	6.151
4.176	2.427	15.292	4.344	16.899	8.036
2.784	1.951	14.839	9.81	19.605	11.316
5.477	9.346	18.897	6.072	14.876	4.232
3.697	4.273	15.616	4.468	16.955	2.802
4.896	3.33	14.571	5.681	16.309	6.092
4.776	5.952	15.843	12.927	16.098	5.086
4.932	6.822	16.23	5.232	21.397	5.848
4.739	2.602	16.009	7.76	17.318	7.948
4.529	1.122	19.02	11.404	17.156	4.184
4.895	3.789	15.541	2.573	16.839	6.778
5.249	8.672	18.224	7.242	17.623	9.288
5.252	7.703	14.873	7.574	11.504	4.872
3.595	4.673	16.796	13.21	16.992	3.46
4.195	3.382	16.46	9.256	17.596	2.667
4.158	1.144	20.217	8.802	18.71	4.561
4.743	5.241	16.071	4.095	18.461	5.375
6.088	6.528	17.927	8.322	15.049	3.951
4.437	3.55	20.314	6.532	13.891	1.073
6.171	2.245	15.989	8.349	16.088	6.316
4.594	0.794	18.311	6.639	15.976	9.856
4.965	6.11	20.308	9.785	17.885	5.675
4.253	5.2	16.995	10.41	15.083	5.193
4.489	0.546	20.651	8.428	25.396	4.765
4.982	4.571	20.154	5.055	17.309	6.314
2.534	5.715	19.941	7.55	18.621	6.699
3.702	5.1	16.512	7.755	16.172	5.486
4.388	0.419	16.688	13.245	19.926	7.17
4.331	1.531	21.197	8.11	16.808	5.17
4.25	3.318	19.831	7.841	16.466	6.811
4.07	1.601	15.133	7.993	15.445	11.141
5.623	5.496	13.268	8.655	17.49	3.858
5.857	3.775	16.803	8.138	15.304	3.712
4.434	1.489	17.4	6.157	13.806	4.627
1.812	1.652	15.134	9.175	16.44	5.084
5.498	0.873	18.242	5.874	18.163	7.867
5.4	6.728	15.619	5.593	18.741	2.774
4.508	0.553	16.108	6.578	18.377	7.015
4.279	6.692	20.332	11.84	14.177	9.626
5.507	1.064	15.457	6.221	18.226	9.217
4.645	0.872	13.592	7.106	15.803	7.773
4.91	9.321	17.901	7.36	15.565	7.558
3.213	7.685	18.236	6.027	17.55	8.498
5.682		16.347	8.019	20.572	5.315
5.248		18.336	7.996	16.165	5.642
5.32		16.626	8.125	17.711	5.536
4.876		17.706	10.48	15.273	5.598
5.339		16.703	6.101	15.83	6.318
5.338		18.063	8.438	20.156	7.135
4.843		16.383	6.854	18.361	7.275
5.732		17.517	7.586	15.544	3.821
3.85		21.086	6.562	14.63	7.156
5.985		18.383	2.952	16.025	5.444
1.733		14.195	11.502	17.691	3.923
5.03		14.702	11.484	16.228	6.97
4.551		16.553	8.207	19.343	4.489
4.098		14.818	7.466	16.86	6.628
3.972		19.375	7.522	18.111	5.857
0.721		15.81	8.419	14.572	6.742
		15.251	7.967	19.015	5.177
		16.252	3.21	16.082	10.429
		19.779	6.737	15.62	7.751
		18.919	9.892	11.806	5.815
		14.762	13.02	12.981	6.782
		18.766	7.162	19.627	2.456
		18.107	5.544	14.941	9.819
		17.022	10.72	16.665	7.01
		14.712	9.683	14.038	4.98
		17.848	13.334	14.649	5.898
		15.977	7.726	18.931	6.999
		18.263	6.441	16.389	3.519
		17.076	6.584	20.387	7.849
		19.681	8.573	17.107	4.176
		20.467	3.758	19.327	4.94
		16.5	9.119	17.594	9.166
		17.446	6.369	15.271	10.646
		17.681	3.451	17.333	7.701
		17.008	11.114	16.126	6.054
		13.095	6.399	14.402	5.127
		16.073	6.45	14.566	5.323
		30.824	11.104	14.776	6.064
		21.271	5.066	15.453	8.398
		15.825	8.684	19.327	4.174
		14.844	12.05	17.002	6.117
		16.139	9.437	14.155	6.193
		20.572	8.285	18.447	6.703
		11.853	7.638	17.199	3.608
		17.953	6.491	14.545	6.908
		16.715	7.694	16.574
		16.172	7.589	17.754
		16.185	5.271	15.259
		20.452	6.655	15.38
		16.872	7.073	18.862
		15.745	9.983	18.638
		19.583	5.417	16.4
		18.962	12.138	15.295
		19.414	7.759	18.451
		18.636	9.683	16.905
		16.861	7.213	17.524
		18.826	7.835	15.579
		18.224	7.718	18.237
		16.187	5.625	17.041
		17.887	3.162	16.089
		16.326	7.67	17.669
		17.337	7.651	18.726
		13.732	5.918	15.692
		20.531	9.744	16.442
		17.181	4.737	17.209
		15.867	7.499	16.847
		16.613	7.886	16.936
		17.475	11.498	17.296
		17.367	7.939	15.857
		16.883		17.644
		18.285		14.371
		20.232		16.437
		17.665		15.885
		15.378		18.887
		16.388		16.737
		21.564		14.712
		18.599		16.623
		16.093		18.45
		14.786		17.222
		17.307		16.756
		16.09		17.874
		21.125		14.995
		17.185		15.6
		14.418		15.067
		19.246		16.138
		15.662		17.427
		17.903		15.898
		21.054		19.908
		16.601		18.343
		13.288		15.376
		18.549		16.105
		15.743		14.233
		18.125		14.606
		16.778		23.177
		20.873		17.711
		16.301		14.782
		16.092		14.731
		15.61		12.575
		17.011		15.097
		19.052		17.164
		18.218		16.294
		19.886		14.782
		13.498		15.976
		20.331		19.883
		15.999		17.682
		16.886		15.486
		18.622		14.718
		18.457		16.402
		16.259		4.03
		15.776		15.615
		19.823		18.061
		17.861		17.984
		18.118		16.166
		17.212		14.565
		21.877		17.35
		19.491		14.682
		17.49		13.183
		22.487		15.859
		17.334		12.067
		18.716		19.166
		15.521		16.064
		18.536		14.002
		17.538		17.938
		16.69		16.887
		18.975		20.428
		19.136		17.625
		11.364		15.308
		16.007		13.202
		16.763		18.02
		18.065		14.548
		18.924		15.748
		15.042		14.527
		16.192		15.838
		19.736		16.216
		17.488		19.773
		19.222		11.473
		20.182		17.48
		20.339		16.148
		16.623		20.221
		16.09		16.587
		17.683		14.469
		17.347		15.703
		19.633		17.991
		18.234		14.204
		17.732		16.378
		16.007		18.418
		20.117		16.572
		16.205		15.345
		20.115		18.356
		15.086		17.304
		18.07		16.594
		17.874		18.947
		19.025		19.989
		18.348		16.145
		17.85		18.484
		15.956		18.184
		18.066		18.078
		16.073		20.963
		16.989		16.161
		19.163		18.039
		17.822		15.594
		14.464		14.796
		18.919		17.865
		14.126		15.295
		21.561		15.517
				21.395
				15.599
				17.024
				18.956
				7.713
				17.57
				19.493
				19.705
				20.777
				16.814
				15.382
				16.173
				17.644
				15.87
				13.322
				16.087
				19.013
				19.254
				3.743
				17.618
				18.215
